# Supplementary material for: Characteristics and Comparative Genomic Analysis of a Novel Virus, VarioGold, the First Bacteriophage of Variovorax
Source: Int J Mol Sci. 2022 Nov 4;23(21):13539. doi: 10.3390/ijms232113539 (PMC9658991; doi:10.3390/ijms232113539)
Supplement: Supplementary file 1 [file ijms-23-13539-s001.zip]

Archive with 1 entries (1 files):
- ijms-1984362-supplementary.pdf
